# Supplementary material for: A smart devices based secondary prevention program for cerebrovascular disease patients
Source: Front Neurol. 2023 Jun 2;14:1176744. doi: 10.3389/fneur.2023.1176744 (PMC10275564; doi:10.3389/fneur.2023.1176744)
Supplement: Supplementary file 1 [file Data_Sheet_1.ZIP]

Archive with 16 entries (15 files):
- Script_MATLAB/
- __MACOSX/._Script_MATLAB
- Script_MATLAB/BP_dia.mlx
- __MACOSX/Script_MATLAB/._BP_dia.mlx
- Script_MATLAB/.DS_Store
- __MACOSX/Script_MATLAB/._.DS_Store
- Script_MATLAB/HeartRate.mlx
- __MACOSX/Script_MATLAB/._HeartRate.mlx
- Script_MATLAB/Saturation.mlx
- __MACOSX/Script_MATLAB/._Saturation.mlx
- Script_MATLAB/BP_sys.mlx
- __MACOSX/Script_MATLAB/._BP_sys.mlx
- Script_MATLAB/Steps.mlx
- __MACOSX/Script_MATLAB/._Steps.mlx
- Script_MATLAB/HRvariability.mlx
- __MACOSX/Script_MATLAB/._HRvariability.mlx
